# Supplementary material for: Audiovisual Emotional Congruency Modulates the Stimulus-Driven Cross-Modal Spread of Attention
Source: Brain Sci. 2022 Sep 10;12(9):1229. doi: 10.3390/brainsci12091229 (PMC9497153; doi:10.3390/brainsci12091229)
Supplement: Supplementary file 1 [file brainsci-12-01229-s001.zip]

Archive with 1 entries (1 files):
- brainsci-1890386-supplementary.pdf
